# Supplementary material for: An azido-oxazolidinone antibiotic for live bacterial cell imaging and generation of antibiotic variants
Source: Bioorg Med Chem. 2014 Aug 15;22(16):4490–8. doi: 10.1016/j.bmc.2014.05.054 (PMC4141890; doi:10.1016/j.bmc.2014.05.054)
Supplement: MOL files — ZIP file containing the MOL files of the most important compounds in this article. [file mol.zip]

Archive with 4 entries (4 files):
- BMC_Phetsang_Compound_27.mol
- BMC_Phetsang_Compound_28.mol
- BMC_Phetsang_Compound_29.mol
- BMC_Phetsang_Compound_30.mol
