# Supplementary material for: An azido-oxazolidinone antibiotic for live bacterial cell imaging and generation of antibiotic variants
Source: Bioorg Med Chem. 2014 Aug 15;22(16):4490–8. doi: 10.1016/j.bmc.2014.05.054 (PMC4141890; doi:10.1016/j.bmc.2014.05.054)
Supplement: MOL files — ZIP file containing the MOL files of the most important compounds in this article. [file mol.zip › BMC_Phetsang_Compound_27.mol]

BMC Compound9.mol
  ChemDraw03251416412D

 38 42  0  0  0  0  0  0  0  0999 V2000
    0.8246   -0.9504    0.0000 C   0  0  0  0  0  0  0  0  0  0  0  0
    1.2371   -1.6648    0.0000 C   0  0  0  0  0  0  0  0  0  0  0  0
    2.0621   -1.6648    0.0000 C   0  0  0  0  0  0  0  0  0  0  0  0
    2.4746   -0.9504    0.0000 C   0  0  0  0  0  0  0  0  0  0  0  0
    2.0621   -0.2359    0.0000 C   0  0  0  0  0  0  0  0  0  0  0  0
    1.2371   -0.2359    0.0000 C   0  0  0  0  0  0  0  0  0  0  0  0
    0.8246    0.4786    0.0000 F   0  0  0  0  0  0  0  0  0  0  0  0
    3.2996   -0.9504    0.0000 N   0  0  0  0  0  0  0  0  0  0  0  0
   -0.0004   -0.9504    0.0000 N   0  0  0  0  0  0  0  0  0  0  0  0
   -0.4129   -0.2359    0.0000 C   0  0  0  0  0  0  0  0  0  0  0  0
   -1.2379   -0.2359    0.0000 C   0  0  0  0  0  0  0  0  0  0  0  0
   -1.6504   -0.9504    0.0000 N   0  0  0  0  0  0  0  0  0  0  0  0
   -1.2379   -1.6648    0.0000 C   0  0  0  0  0  0  0  0  0  0  0  0
   -0.4129   -1.6648    0.0000 C   0  0  0  0  0  0  0  0  0  0  0  0
    3.7845   -1.6178    0.0000 C   0  0  0  0  0  0  0  0  0  0  0  0
    4.5691   -1.3629    0.0000 C   0  0  0  0  0  0  0  0  0  0  0  0
    4.5691   -0.5379    0.0000 O   0  0  0  0  0  0  0  0  0  0  0  0
    3.7845   -0.2829    0.0000 C   0  0  0  0  0  0  0  0  0  0  0  0
    3.5295    0.5017    0.0000 O   0  0  0  0  0  0  0  0  0  0  0  0
    5.2365   -1.8478    0.0000 C   0  0  0  0  0  0  0  0  0  0  0  0
    5.9902   -1.5122    0.0000 N   0  0  0  0  0  0  0  0  0  0  0  0
    6.6576   -1.9972    0.0000 C   0  0  0  0  0  0  0  0  0  0  0  0
    7.4113   -1.6616    0.0000 C   0  0  0  0  0  0  0  0  0  0  0  0
    6.5714   -2.8176    0.0000 O   0  0  0  0  0  0  0  0  0  0  0  0
   -2.4754   -0.9504    0.0000 C   0  0  0  0  0  0  0  0  0  0  0  0
   -2.8880   -0.2359    0.0000 C   0  0  0  0  0  0  0  0  0  0  0  0
   -3.7130   -0.2359    0.0000 C   0  0  0  0  0  0  0  0  0  0  0  0
   -4.1255    0.4786    0.0000 N   0  0  0  0  0  0  0  0  0  0  0  0
   -3.8032    1.2380    0.0000 N   0  0  0  0  0  0  0  0  0  0  0  0
   -4.4259    1.7792    0.0000 N   0  0  0  0  0  0  0  0  0  0  0  0
   -5.1330    1.3542    0.0000 C   0  0  0  0  0  0  0  0  0  0  0  0
   -4.9473    0.5504    0.0000 C   0  0  0  0  0  0  0  0  0  0  0  0
   -5.8924    1.6765    0.0000 C   0  0  0  0  0  0  0  0  0  0  0  0
   -5.9930    2.4954    0.0000 C   0  0  0  0  0  0  0  0  0  0  0  0
   -6.7525    2.8176    0.0000 C   0  0  0  0  0  0  0  0  0  0  0  0
   -7.4113    2.3211    0.0000 C   0  0  0  0  0  0  0  0  0  0  0  0
   -7.3107    1.5022    0.0000 C   0  0  0  0  0  0  0  0  0  0  0  0
   -6.5513    1.1800    0.0000 C   0  0  0  0  0  0  0  0  0  0  0  0
  1  2  2  0      
  2  3  1  0      
  3  4  2  0      
  4  5  1  0      
  5  6  2  0      
  6  1  1  0      
  6  7  1  0      
  4  8  1  0      
  1  9  1  0      
  9 10  1  0      
 10 11  1  0      
 11 12  1  0      
 12 13  1  0      
 13 14  1  0      
 14  9  1  0      
  8 15  1  0      
 15 16  1  0      
 16 17  1  0      
 17 18  1  0      
 18  8  1  0      
 18 19  2  0      
 16 20  1  1      
 20 21  1  0      
 21 22  1  0      
 22 23  1  0      
 22 24  2  0      
 12 25  1  0      
 25 26  1  0      
 26 27  1  0      
 27 28  1  0      
 28 29  1  0      
 29 30  2  0      
 30 31  1  0      
 31 32  2  0      
 32 28  1  0      
 31 33  1  0      
 33 34  2  0      
 34 35  1  0      
 35 36  2  0      
 36 37  1  0      
 37 38  2  0      
 38 33  1  0      
M  END
