# Supplementary material for: An azido-oxazolidinone antibiotic for live bacterial cell imaging and generation of antibiotic variants
Source: Bioorg Med Chem. 2014 Aug 15;22(16):4490–8. doi: 10.1016/j.bmc.2014.05.054 (PMC4141890; doi:10.1016/j.bmc.2014.05.054)
Supplement: MOL files — ZIP file containing the MOL files of the most important compounds in this article. [file mol.zip › BMC_Phetsang_Compound_28.mol]

BMC Compound27.mol
  ChemDraw03251416412D

 34 37  0  0  0  0  0  0  0  0999 V2000
    0.3945   -0.4312    0.0000 C   0  0  0  0  0  0  0  0  0  0  0  0
    0.8070   -1.1456    0.0000 C   0  0  0  0  0  0  0  0  0  0  0  0
    1.6320   -1.1456    0.0000 C   0  0  0  0  0  0  0  0  0  0  0  0
    2.0445   -0.4312    0.0000 C   0  0  0  0  0  0  0  0  0  0  0  0
    1.6320    0.2833    0.0000 C   0  0  0  0  0  0  0  0  0  0  0  0
    0.8070    0.2833    0.0000 C   0  0  0  0  0  0  0  0  0  0  0  0
    0.3945    0.9978    0.0000 F   0  0  0  0  0  0  0  0  0  0  0  0
    2.8695   -0.4312    0.0000 N   0  0  0  0  0  0  0  0  0  0  0  0
   -0.4305   -0.4312    0.0000 N   0  0  0  0  0  0  0  0  0  0  0  0
   -0.8430    0.2833    0.0000 C   0  0  0  0  0  0  0  0  0  0  0  0
   -1.6680    0.2833    0.0000 C   0  0  0  0  0  0  0  0  0  0  0  0
   -2.0805   -0.4312    0.0000 N   0  0  0  0  0  0  0  0  0  0  0  0
   -1.6680   -1.1456    0.0000 C   0  0  0  0  0  0  0  0  0  0  0  0
   -0.8430   -1.1456    0.0000 C   0  0  0  0  0  0  0  0  0  0  0  0
    3.3544   -1.0986    0.0000 C   0  0  0  0  0  0  0  0  0  0  0  0
    4.1391   -0.8437    0.0000 C   0  0  0  0  0  0  0  0  0  0  0  0
    4.1391   -0.0187    0.0000 O   0  0  0  0  0  0  0  0  0  0  0  0
    3.3544    0.2363    0.0000 C   0  0  0  0  0  0  0  0  0  0  0  0
    3.0995    1.0209    0.0000 O   0  0  0  0  0  0  0  0  0  0  0  0
    4.8065   -1.3286    0.0000 C   0  0  0  0  0  0  0  0  0  0  0  0
    5.5602   -0.9930    0.0000 N   0  0  0  0  0  0  0  0  0  0  0  0
    6.2276   -1.4779    0.0000 C   0  0  0  0  0  0  0  0  0  0  0  0
    6.9813   -1.1424    0.0000 C   0  0  0  0  0  0  0  0  0  0  0  0
    6.1414   -2.2984    0.0000 O   0  0  0  0  0  0  0  0  0  0  0  0
   -2.9055   -0.4312    0.0000 C   0  0  0  0  0  0  0  0  0  0  0  0
   -3.3180    0.2833    0.0000 C   0  0  0  0  0  0  0  0  0  0  0  0
   -4.1430    0.2833    0.0000 C   0  0  0  0  0  0  0  0  0  0  0  0
   -4.5555    0.9978    0.0000 N   0  0  0  0  0  0  0  0  0  0  0  0
   -4.2332    1.7572    0.0000 N   0  0  0  0  0  0  0  0  0  0  0  0
   -4.8559    2.2984    0.0000 N   0  0  0  0  0  0  0  0  0  0  0  0
   -5.5630    1.8734    0.0000 C   0  0  0  0  0  0  0  0  0  0  0  0
   -5.3774    1.0696    0.0000 C   0  0  0  0  0  0  0  0  0  0  0  0
   -6.3225    2.1957    0.0000 C   0  0  0  0  0  0  0  0  0  0  0  0
   -6.9813    1.6992    0.0000 O   0  0  0  0  0  0  0  0  0  0  0  0
  1  2  2  0      
  2  3  1  0      
  3  4  2  0      
  4  5  1  0      
  5  6  2  0      
  6  1  1  0      
  6  7  1  0      
  4  8  1  0      
  1  9  1  0      
  9 10  1  0      
 10 11  1  0      
 11 12  1  0      
 12 13  1  0      
 13 14  1  0      
 14  9  1  0      
  8 15  1  0      
 15 16  1  0      
 16 17  1  0      
 17 18  1  0      
 18  8  1  0      
 18 19  2  0      
 16 20  1  1      
 20 21  1  0      
 21 22  1  0      
 22 23  1  0      
 22 24  2  0      
 12 25  1  0      
 25 26  1  0      
 26 27  1  0      
 27 28  1  0      
 28 29  1  0      
 29 30  2  0      
 30 31  1  0      
 31 32  2  0      
 32 28  1  0      
 31 33  1  0      
 34 33  1  0      
M  END
