# Supplementary material for: An azido-oxazolidinone antibiotic for live bacterial cell imaging and generation of antibiotic variants
Source: Bioorg Med Chem. 2014 Aug 15;22(16):4490–8. doi: 10.1016/j.bmc.2014.05.054 (PMC4141890; doi:10.1016/j.bmc.2014.05.054)
Supplement: MOL files — ZIP file containing the MOL files of the most important compounds in this article. [file mol.zip › BMC_Phetsang_Compound_29.mol]

BMC Compound28.mol
  ChemDraw03251416422D

 51 56  0  0  0  0  0  0  0  0999 V2000
   -5.5890   -1.0613    0.0000 C   0  0  0  0  0  0  0  0  0  0  0  0
   -4.8745   -0.6488    0.0000 C   0  0  0  0  0  0  0  0  0  0  0  0
   -4.8745    0.1762    0.0000 C   0  0  0  0  0  0  0  0  0  0  0  0
   -5.5890    0.5887    0.0000 C   0  0  0  0  0  0  0  0  0  0  0  0
   -6.3035    0.1762    0.0000 C   0  0  0  0  0  0  0  0  0  0  0  0
   -6.3035   -0.6488    0.0000 C   0  0  0  0  0  0  0  0  0  0  0  0
   -7.0180    0.5887    0.0000 C   0  0  0  0  0  0  0  0  0  0  0  0
   -7.7324    0.1762    0.0000 C   0  0  0  0  0  0  0  0  0  0  0  0
   -7.7324   -0.6488    0.0000 C   0  0  0  0  0  0  0  0  0  0  0  0
   -7.0180   -1.0613    0.0000 O   0  0  0  0  0  0  0  0  0  0  0  0
   -8.4469   -1.0613    0.0000 O   0  0  0  0  0  0  0  0  0  0  0  0
   -7.0180    1.4137    0.0000 C   0  0  0  0  0  0  0  0  0  0  0  0
   -6.3035    1.8262    0.0000 C   0  0  0  0  0  0  0  0  0  0  0  0
   -5.5890    1.4137    0.0000 N   0  0  0  0  0  0  0  0  0  0  0  0
   -4.8215    1.8462    0.0000 C   0  0  0  0  0  0  0  0  0  0  0  0
   -6.3035    2.6512    0.0000 O   0  0  0  0  0  0  0  0  0  0  0  0
   -4.1601   -1.0613    0.0000 N   0  0  0  0  0  0  0  0  0  0  0  0
   -4.1601   -1.8863    0.0000 C   0  0  0  0  0  0  0  0  0  0  0  0
   -3.4456   -0.6488    0.0000 C   0  0  0  0  0  0  0  0  0  0  0  0
    1.8601   -0.7839    0.0000 C   0  0  0  0  0  0  0  0  0  0  0  0
    2.2726   -1.4984    0.0000 C   0  0  0  0  0  0  0  0  0  0  0  0
    3.0976   -1.4984    0.0000 C   0  0  0  0  0  0  0  0  0  0  0  0
    3.5101   -0.7839    0.0000 C   0  0  0  0  0  0  0  0  0  0  0  0
    3.0976   -0.0694    0.0000 C   0  0  0  0  0  0  0  0  0  0  0  0
    2.2726   -0.0694    0.0000 C   0  0  0  0  0  0  0  0  0  0  0  0
    1.8601    0.6450    0.0000 F   0  0  0  0  0  0  0  0  0  0  0  0
    4.3351   -0.7839    0.0000 N   0  0  0  0  0  0  0  0  0  0  0  0
    1.0351   -0.7839    0.0000 N   0  0  0  0  0  0  0  0  0  0  0  0
    0.6226   -0.0694    0.0000 C   0  0  0  0  0  0  0  0  0  0  0  0
   -0.2024   -0.0694    0.0000 C   0  0  0  0  0  0  0  0  0  0  0  0
   -0.6149   -0.7839    0.0000 N   0  0  0  0  0  0  0  0  0  0  0  0
   -0.2024   -1.4984    0.0000 C   0  0  0  0  0  0  0  0  0  0  0  0
    0.6226   -1.4984    0.0000 C   0  0  0  0  0  0  0  0  0  0  0  0
    4.8200   -1.4513    0.0000 C   0  0  0  0  0  0  0  0  0  0  0  0
    5.6047   -1.1964    0.0000 C   0  0  0  0  0  0  0  0  0  0  0  0
    5.6047   -0.3714    0.0000 O   0  0  0  0  0  0  0  0  0  0  0  0
    4.8200   -0.1165    0.0000 C   0  0  0  0  0  0  0  0  0  0  0  0
    4.5651    0.6682    0.0000 O   0  0  0  0  0  0  0  0  0  0  0  0
    6.2721   -1.6813    0.0000 C   0  0  0  0  0  0  0  0  0  0  0  0
    7.0258   -1.3458    0.0000 N   0  0  0  0  0  0  0  0  0  0  0  0
    7.6932   -1.8307    0.0000 C   0  0  0  0  0  0  0  0  0  0  0  0
    8.4469   -1.4951    0.0000 C   0  0  0  0  0  0  0  0  0  0  0  0
    7.6070   -2.6512    0.0000 O   0  0  0  0  0  0  0  0  0  0  0  0
   -1.4399   -0.7839    0.0000 C   0  0  0  0  0  0  0  0  0  0  0  0
   -1.8524   -0.0694    0.0000 C   0  0  0  0  0  0  0  0  0  0  0  0
   -2.6774   -0.0694    0.0000 C   0  0  0  0  0  0  0  0  0  0  0  0
   -3.0899    0.6450    0.0000 N   0  0  0  0  0  0  0  0  0  0  0  0
   -2.7676    1.4045    0.0000 N   0  0  0  0  0  0  0  0  0  0  0  0
   -3.3903    1.9457    0.0000 N   0  0  0  0  0  0  0  0  0  0  0  0
   -4.0974    1.5207    0.0000 C   0  0  0  0  0  0  0  0  0  0  0  0
   -3.9117    0.7169    0.0000 C   0  0  0  0  0  0  0  0  0  0  0  0
  1  2  2  0      
  2  3  1  0      
  3  4  2  0      
  4  5  1  0      
  5  6  2  0      
  6  1  1  0      
  5  7  1  0      
  7  8  2  0      
  8  9  1  0      
  9 10  1  0      
 10  6  1  0      
  9 11  2  0      
  7 12  1  0      
 12 13  1  0      
 13 14  1  0      
 14 15  1  0      
 13 16  2  0      
  2 17  1  0      
 17 18  1  0      
 17 19  1  0      
 20 21  2  0      
 21 22  1  0      
 22 23  2  0      
 23 24  1  0      
 24 25  2  0      
 25 20  1  0      
 25 26  1  0      
 23 27  1  0      
 20 28  1  0      
 28 29  1  0      
 29 30  1  0      
 30 31  1  0      
 31 32  1  0      
 32 33  1  0      
 33 28  1  0      
 27 34  1  0      
 34 35  1  0      
 35 36  1  0      
 36 37  1  0      
 37 27  1  0      
 37 38  2  0      
 35 39  1  1      
 39 40  1  0      
 40 41  1  0      
 41 42  1  0      
 41 43  2  0      
 31 44  1  0      
 44 45  1  0      
 45 46  1  0      
 46 47  1  0      
 47 48  1  0      
 48 49  2  0      
 49 50  1  0      
 50 51  2  0      
 51 47  1  0      
 15 50  1  0      
M  END
