# Supplementary material for: An azido-oxazolidinone antibiotic for live bacterial cell imaging and generation of antibiotic variants
Source: Bioorg Med Chem. 2014 Aug 15;22(16):4490–8. doi: 10.1016/j.bmc.2014.05.054 (PMC4141890; doi:10.1016/j.bmc.2014.05.054)
Supplement: MOL files — ZIP file containing the MOL files of the most important compounds in this article. [file mol.zip › BMC_Phetsang_Compound_30.mol]

BMC Compound29.mol
  ChemDraw03251416422D

 46 51  0  0  0  0  0  0  0  0999 V2000
    2.2417   -1.1841    0.0000 C   0  0  0  0  0  0  0  0  0  0  0  0
    2.6542   -1.8986    0.0000 C   0  0  0  0  0  0  0  0  0  0  0  0
    3.4792   -1.8986    0.0000 C   0  0  0  0  0  0  0  0  0  0  0  0
    3.8917   -1.1841    0.0000 C   0  0  0  0  0  0  0  0  0  0  0  0
    3.4792   -0.4696    0.0000 C   0  0  0  0  0  0  0  0  0  0  0  0
    2.6542   -0.4696    0.0000 C   0  0  0  0  0  0  0  0  0  0  0  0
    2.2417    0.2449    0.0000 F   0  0  0  0  0  0  0  0  0  0  0  0
    4.7167   -1.1841    0.0000 N   0  0  0  0  0  0  0  0  0  0  0  0
    1.4167   -1.1841    0.0000 N   0  0  0  0  0  0  0  0  0  0  0  0
    1.0042   -0.4696    0.0000 C   0  0  0  0  0  0  0  0  0  0  0  0
    0.1792   -0.4696    0.0000 C   0  0  0  0  0  0  0  0  0  0  0  0
   -0.2333   -1.1841    0.0000 N   0  0  0  0  0  0  0  0  0  0  0  0
    0.1792   -1.8986    0.0000 C   0  0  0  0  0  0  0  0  0  0  0  0
    1.0042   -1.8986    0.0000 C   0  0  0  0  0  0  0  0  0  0  0  0
    5.2016   -1.8515    0.0000 C   0  0  0  0  0  0  0  0  0  0  0  0
    5.9862   -1.5966    0.0000 C   0  0  0  0  0  0  0  0  0  0  0  0
    5.9862   -0.7716    0.0000 O   0  0  0  0  0  0  0  0  0  0  0  0
    5.2016   -0.5167    0.0000 C   0  0  0  0  0  0  0  0  0  0  0  0
    4.9467    0.2680    0.0000 O   0  0  0  0  0  0  0  0  0  0  0  0
    6.6537   -2.0815    0.0000 C   0  0  0  0  0  0  0  0  0  0  0  0
    7.4073   -1.7460    0.0000 N   0  0  0  0  0  0  0  0  0  0  0  0
    8.0748   -2.2309    0.0000 C   0  0  0  0  0  0  0  0  0  0  0  0
    8.8285   -1.8953    0.0000 C   0  0  0  0  0  0  0  0  0  0  0  0
    7.9885   -3.0514    0.0000 O   0  0  0  0  0  0  0  0  0  0  0  0
   -1.0583   -1.1841    0.0000 C   0  0  0  0  0  0  0  0  0  0  0  0
   -1.4708   -0.4696    0.0000 C   0  0  0  0  0  0  0  0  0  0  0  0
   -2.2958   -0.4696    0.0000 C   0  0  0  0  0  0  0  0  0  0  0  0
   -2.7083    0.2449    0.0000 N   0  0  0  0  0  0  0  0  0  0  0  0
   -2.3860    1.0043    0.0000 N   0  0  0  0  0  0  0  0  0  0  0  0
   -3.0087    1.5455    0.0000 N   0  0  0  0  0  0  0  0  0  0  0  0
   -3.7158    1.1205    0.0000 C   0  0  0  0  0  0  0  0  0  0  0  0
   -3.5302    0.3167    0.0000 C   0  0  0  0  0  0  0  0  0  0  0  0
   -4.4753    1.4428    0.0000 C   0  0  0  0  0  0  0  0  0  0  0  0
   -5.1341    0.9462    0.0000 N   0  0  0  0  0  0  0  0  0  0  0  0
   -5.8936    1.2685    0.0000 C   0  0  0  0  0  0  0  0  0  0  0  0
   -5.9942    2.0874    0.0000 C   0  0  0  0  0  0  0  0  0  0  0  0
   -6.7536    2.4096    0.0000 C   0  0  0  0  0  0  0  0  0  0  0  0
   -7.4125    1.9131    0.0000 C   0  0  0  0  0  0  0  0  0  0  0  0
   -7.3118    1.0942    0.0000 C   0  0  0  0  0  0  0  0  0  0  0  0
   -6.5524    0.7720    0.0000 C   0  0  0  0  0  0  0  0  0  0  0  0
   -7.8530    0.4716    0.0000 N   0  0  0  0  0  0  0  0  0  0  0  0
   -7.4281   -0.2356    0.0000 O   0  0  0  0  0  0  0  0  0  0  0  0
   -6.6242   -0.0499    0.0000 N   0  0  0  0  0  0  0  0  0  0  0  0
   -8.1719    2.2354    0.0000 N   0  3  0  0  0  0  0  0  0  0  0  0
   -8.2722    3.0514    0.0000 O   0  0  0  0  0  0  0  0  0  0  0  0
   -8.8285    1.7405    0.0000 O   0  5  0  0  0  0  0  0  0  0  0  0
 44 45  2  0      
 44 46  1  0      
 38 44  1  0      
  1  2  2  0      
  2  3  1  0      
  3  4  2  0      
  4  5  1  0      
  5  6  2  0      
  6  1  1  0      
  6  7  1  0      
  4  8  1  0      
  1  9  1  0      
  9 10  1  0      
 10 11  1  0      
 11 12  1  0      
 12 13  1  0      
 13 14  1  0      
 14  9  1  0      
  8 15  1  0      
 15 16  1  0      
 16 17  1  0      
 17 18  1  0      
 18  8  1  0      
 18 19  2  0      
 16 20  1  1      
 20 21  1  0      
 21 22  1  0      
 22 23  1  0      
 22 24  2  0      
 12 25  1  0      
 25 26  1  0      
 26 27  1  0      
 27 28  1  0      
 28 29  1  0      
 29 30  2  0      
 30 31  1  0      
 31 32  2  0      
 32 28  1  0      
 31 33  1  0      
 33 34  1  0      
 34 35  1  0      
 35 36  2  0      
 36 37  1  0      
 37 38  2  0      
 38 39  1  0      
 39 40  1  0      
 40 35  1  0      
 39 41  2  0      
 41 42  1  0      
 42 43  1  0      
 43 40  2  0      
M  CHG  2  44   1  46  -1
M  STY  1   1 SUP
M  SLB  1   1   1
M  SAL   1  3  44  45  46
M  SBL   1  1   3
M  SMT   1 ^NO2
M  SBV   1   3    0.7594   -0.3223
M  END
